# Supplementary material for: Myc derived circRNA promotes triple-negative breast cancer progression via reprogramming fatty acid metabolism
Source: Discov Oncol. 2023 May 12;14:67. doi: 10.1007/s12672-023-00679-2 (PMC10182216; doi:10.1007/s12672-023-00679-2)
Supplement: Supplementary file 2 — (XLS 15 kb) [file 12672_2023_679_MOESM2_ESM.xlsx]

## Sheet: Sheet1
Table S1.The detailed clinicopathological characteristics of breast cancer in this study (n=96)
Case	Age (years)	Menopause	Tumor size (cm)	Lymph node metastasis	TNM stage	Histological Grade
1	66	Yes	3.2	No	II	III
2	33	No	2	Yes	III	II
3	65	Yes	3.2	Yes	II	III
4	36	No	3.8	Yes	II	II
5	61	Yes	3	Yes	II	III
6	31	No	3.5	Yes	III	II
7	38	No	2.7	Yes	III	II
8	52	Yes	3.6	Yes	III	III
9	61	Yes	1.2	No	I	I
10	38	No	2.5	No	II	II
11	64	Yes	1.3	Yes	II	I
12	55	No	3.8	No	III	III
13	71	Yes	3.3	No	II	II
14	50	No	1.2	No	I	III
15	43	No	3.5	Yes	II	II
16	55	No	0.5	Yes	II	III
17	51	No	3.1	Yes	II	II
18	59	Yes	0.6	No	I	I
19	56	Yes	3	Yes	II	III
20	40	No	2.5	No	II	I
21	52	No	2.7	No	II	I
22	42	No	3.7	Yes	III	I
23	48	No	3.8	Yes	II	II
24	58	Yes	4.8	No	II	III
25	34	No	2.2	Yes	II	I
26	58	Yes	2	No	I	III
27	58	No	4.2	No	III	III
28	62	Yes	3.5	Yes	II	I
29	55	Yes	1.5	No	I	III
30	30	No	2.6	Yes	II	II
31	63	Yes	4.8	Yes	III	III
32	36	No	4.5	Yes	II	II
33	57	Yes	0.8	No	I	I
34	57	Yes	2	No	I	I
35	49	No	2.2	No	II	I
36	43	No	0.7	No	I	II
37	57	Yes	4.2	Yes	III	II
38	32	No	2.9	No	III	I
39	59	Yes	1.5	Yes	II	III
40	35	No	2	No	I	I
41	66	Yes	2.5	Yes	III	II
42	52	No	2.7	Yes	II	II
43	52	No	3.3	Yes	II	II
44	38	No	1.5	No	I	II
45	33	No	1.1	No	I	III
46	36	No	3.7	No	II	III
47	62	Yes	1	No	I	II
48	57	Yes	5.5	No	III	II
49	50	No	3.6	Yes	II	III
50	58	Yes	2.8	Yes	III	II
51	53	No	3.8	Yes	III	II
52	57	No	4	Yes	III	II
53	37	Yes	1.8	No	I	II
54	57	No	4.4	No	II	II
55	36	No	3.5	Yes	III	I
56	33	No	2.9	Yes	II	III
57	55	No	2.7	Yes	II	II
58	68	Yes	3.3	No	II	III
59	48	No	0.8	Yes	II	III
60	59	Yes	0.7	No	I	III
61	68	Yes	1.9	No	I	II
62	69	Yes	2.7	No	II	III
63	61	Yes	2.8	Yes	II	II
64	60	Yes	2.1	Yes	II	II
65	75	Yes	1.9	Yes	II	II
66	39	No	3.5	Yes	II	II
67	40	No	0.5	Yes	III	III
68	73	Yes	2.8	Yes	II	I
69	57	Yes	2.8	No	II	II
70	67	Yes	3.8	No	II	I
71	58	Yes	1.2	No	I	II
72	39	No	2.6	No	II	II
73	67	Yes	0.9	No	I	III
74	53	No	1.6	No	I	III
75	46	No	2.5	Yes	II	III
76	55	Yes	5.1	No	II	II
77	40	No	1.8	No	I	II
78	60	No	4.6	Yes	III	II
79	60	Yes	0.5	No	I	II
80	42	No	2.3	Yes	III	III
81	60	Yes	4.5	Yes	III	III
82	46	No	1	No	I	II
83	60	Yes	1.5	No	I	II
84	53	No	2.5	No	II	III
85	78	Yes	5	Yes	III	II
86	38	No	3.5	Yes	III	III
87	38	No	2	No	I	III
88	43	Yes	2.9	Yes	III	III
89	50	No	1.6	Yes	III	I
90	32	No	2.9	Yes	III	I
91	50	No	3.3	Yes	III	II
92	44	No	3	Yes	III	III
93	62	Yes	3	Yes	III	I
94	49	No	3.2	Yes	III	III
95	33	No	1.7	Yes	II	II
96	44	No	0.6	No	I	III
